# Supplementary material for: Decoding the Multifaceted Potential of Artemisia monosperma: Comprehensive Insights into Allelopathy, Antimicrobial Activity, and Phytochemical Profile for Sustainable Agriculture
Source: Plants (Basel). 2023 Oct 26;12(21):3695. doi: 10.3390/plants12213695 (PMC10649965; doi:10.3390/plants12213695)
Supplement: Supplementary file 1 [file plants-12-03695-s001.zip]

Archive with 1 entries (1 files):
- plants-2641949-supplementary.xlsx
