# Supplementary material for: Decoding the Multifaceted Potential of Artemisia monosperma: Comprehensive Insights into Allelopathy, Antimicrobial Activity, and Phytochemical Profile for Sustainable Agriculture
Source: Plants (Basel). 2023 Oct 26;12(21):3695. doi: 10.3390/plants12213695 (PMC10649965; doi:10.3390/plants12213695)
Supplement: Supplementary file 1 [file plants-12-03695-s001.zip › plants-2641949-supplementary.xlsx]

## Sheet: Sheet1
Supplementary Table S1. Phytochemical composition of Artemisia monosperma as revealed by the GC-MS analysis.
Leaf extract
Name of the compounds	RT	Area (%)
2-.BETA.-PINENE	8.94	2.23
Z-3-HEXENYL 2-METHYLPROPANOATE	12.18	0.45
4-(1-METHYLETHYL)-BENZENEMETHANOL	14.29	2.41
2,6-DIMETHYL-OCTA-2,6-DIEN-1-OL	15.45	2.07
CARYOPHYLLENE	19.56	0.76
(-)-AR-CURCUMENE	20.92	3.28
CIS-CINERONE	21.17	1.64
ANISYL ACETONE	21.27	2.61
SHYOBUNONE	21.68	2.42
GLOBULOL	21.93	1.13
4,8,13-CYCLOTETRADECATRIENE-1,3-DIOL	22.03	1.42
CITRONELLYL ACETATE	22.87	0.98
CITRONELLYL PROPIONATE	23.01	7.85
(-)-ALLOSPATHULENOL	23.3	8.28
GERANYL ISOVALERATE	23.64	1.23
8-(1-PENTENYL)CARBONYL)BICYCLO[6.1.0]NONANE	23.87	3.8
FONENOL	24.22	0.9
DEHYDROXY-ISOCALAMENDIOL	24.4	1.15
TORREYOL	24.57	0.78
.ALPHA.-CADINOL	24.87	0.89
(3S,5E)-(-)-3,7-DIMETHYL-7-HYD	25.08	1.56
(R-1,C-4)-8,9-EPOXY-P-MENTHAN-	25.86	1.88
ETHANONE, 1-[3-[[5-(3,3-DIMETHYLOXIRANYL)-3-METHYL-2-PENTENYL]OXY]PHENYL]	26.48	11.49
(1S,2E,4S,6R,7E,11Z)-2,7,11-CEMBRATRIENE-4,6,20-TRIOL	28	5.37
CARYOPHYLLENOL-II	29.23	0.49
METHYL ESTER OF HEXADECANOIC ACID	29.7	1.01
HEXADECANOIC ACID	30.65	11.04
(+)-ALLOAROMADENDRANE-7.ALPHA.,11.BETA.-DIOL	31.65	10.23
(-)-CARYOPHYLLENE OXIDE	31.99	0.78
3,7,11,15-TETRAMETHYL-2-HEXADECEN-1-OL	32.71	3.48
6(E),9(Z),13(E)-PENDECTRIENE	34.97	0.59
PREGNENOLONE PALMITATE	37.34	0.62
STIGMASTA-5,22-DIEN-3-OL	41.8	1.99
Root extract
1,2,3,4-BUTANETETROL	4.46	46.67
.ALPHA.-CARYOPHYLLENE	20.4	1.22
LAVANDULYL ACETATE	22.96	1.93
EPOXYPINENE	23.94	3.73
(+,-)TRANS-2,6-.GAMMA.-IRONE	26.22	3.66
2,6,10-CYCLOUNDECATRIEN-1-ONE	26.38	2.7
2,5-DIACETYLANISOLE	29.27	4.48
METHYL ESTER OF HEXADECANOIC ACID	29.72	5.95
HEXADECANOIC ACID	30.52	12.69
METHYL ESTER OF 9,11-OCTADECADIENOIC ACID	32.42	3.45
METHYL ESTER OF 9-HEXADECENOIC ACID	32.52	1.5
9,12-OCTADECADIENOIC ACID	33.29	11.25
STIGMAST-5-EN-3-OL	39.13	0.78
Seed extract
CIS-4,5-DIMETHYL-4-OCTENE-2,6-DIYNE	11.84	0.54
P-CYMEN-.ALPHA.-OL	14.31	4.35
1-(2-BENZOFURANYL)-ETHANONE	19.59	1.99
CITRONELLYL ACETATE	22.99	2.46
(-)-SPATHULENOL	23.28	2.87
8-(1-PENTENYL)CARBONYL)BICYCLO[6.1.0]NONANE	23.85	0.52
(4AR,8AR)-4A,7,8,8A-TETRAHYDRO- 1,1,3,6-TETRAMETHYL-1H-2-BENZOPYRAN	24.4	0.35
2-ISOPROPENYL-5-ACETYL-2,3- DIHYDROBENZOFURAN	26.51	14.42
4-(5-HYDROXY-2-3-BUTEN-2-ONE	28.56	1.01
1-(4-CYCLOHEXYLPHENYL)-ETHANONE	29.67	8.72
HEXADECANOIC ACID	30.63	8.96
9,12-OCTADECADIENOIC ACID	33.31	2.82
OCTADECANOIC ACID	33.68	0.58
2-ISOPROPENYL-5-ACETYL-2,3-DIHYDROBENZOFURAN	34.25	38.03
2,2-DIMETHYL-6-ACETYL-3,4-DIHYDRONAPHTHO[1,2-B]PYRANE	35.43	1.55
7-D-RIBOPYRANOSIDE, 3-O-ACETYL	37.16	1.46
CYCLOACETYLCUPAREN	38.51	6.88
